# Supplementary material for: Lattice Thermal Conductivity in XMg2Sb2(X = Ca or Mg) Compounds: Temperature and High-Order Anharmonicity Effect
Source: Materials (Basel). 2023 Nov 25;16(23):7349. doi: 10.3390/ma16237349 (PMC10707498; doi:10.3390/ma16237349)
Supplement: Supplementary file 1 [file materials-16-07349-s001.zip]

Archive with 1 entries (1 files):
- materials-2679660-supplementary.pdf
